# Supplementary material for: Characterization of Toxoplasma gondii subtelomeric-like regions: identification of a long-range compositional bias that is also associated with gene-poor regions
Source: BMC Genomics. 2014 Jan 13;15(1):21. doi: 10.1186/1471-2164-15-21 (PMC4008256; doi:10.1186/1471-2164-15-21)
Supplement: Supplementary file 3 — Additional file 3: Supplementary tables. This file contains a number of supplementary tables referenced in the text, or that provide additional support/material for the paper. Each table is contained within a separate spreadsheet in the file: AdditionalFile3.xlsx. A: Chromosomal locations of TgTAS and flanking TSF genes; B: Characteristics of T. gondii Telomere-associated repetitive elements - like (TgTAREL); C: List of TSF genes retrieved from ToxoDB v7.3, and their relative expression; D: List of putative Neospora caninum TAS -like (NcTAS); E: List of contigs and scaffolds with similarity to TgTASL; F: Comparison of TgTASL between ToxoDB versions 7.3 and 9.0 G: List of oligonucleotide primers used to amplify TgTASL regions. H: Table of compositional bias contribution per trinucleotide. (XLSX 2 MB) [file 12864_2013_7001_MOESM3_ESM.xlsx]

## Sheet: Legend
Additional Material File 7. Dalmasso MC et al.
A	Chromosomal locations of TgTASL and flanking TSF genes
B	Characteristics of T. gondii Telomere-associated repetitive elements (TgTARE)
C	List of TSF genes retrieved from ToxoDB, and their relative expression
D	List of putative Neospora caninum TAS -like (NcTASL)
E	List of contigs and scaffolds with similarity to TgTASL
F	Comparison of TgTASL between ToxoDB versions 7.3 and 9.0
G	List of oligonucleotide primers used to amplify TgTAS-like regions
H	Table of compositional bias contribution per trinucleotide

## Sheet: A
A. Genom localization of TgTASL and their features
Red numbers represent Ns in the genome sequence
The 'x' means that the feature is not present
chr Ia
TgTASL_Ia
region	chr location		size	strand	TSF = TSF9				TgIRE
	start	end			start	end	size	strand	start	end	size
TgTARE1	1	1102	1101	Forward
Frag A	1103	2052	949		9770	12381	2611	reverse	3486	5380	1894
TgTARE2
FragB	2153	2904	751		TGME49_092810
TgTARE3	2905	3340	435
Frag C	3341	10799	7458
	10900	15692	4792
TASL_Ia	1	15692	15691
chrII
TgTASL_II
region	chr location		size	strand	TSF = TSF11				TgIRE
	start	end			start	end	size	strand	start	end	size
TgTARE1	2260968	2239219	-21749	reverse
					2219118	2223768	4650	forward	2225891	2227723	1832
Frag A/B	2239218	2228333	-10885
TgTARE2	x	x	x		TGME49_098060
TgTARE3	2228332	2227732	-600
Frag C	2227731	2217257	-10474
TASL_II	2217257	2260968	43711
chr III
TgTASL_III-a
region	chr location		size	strand	TSF = TSF1				TgIRE
	start	end			start	end	size	strand	start	end	size
TgTARE1	2471000	2468401	-2599	reverse
Frag A	2468400	2466268	-2132		2448878	2451215	2337	forward	x	x	x
TgTARE2	2466267	2465521	-746
Frag B	2465520	2454697	-10823		TGME49_121170
TgTARE3	2454696
Frag C	2454595	2446355	-8240
TASL_III-a	2446355	2471000	24645
TgTASL_III-b
region	chr location		size	strand	TSF = TSF5				TgIRE
	start	end			start	end	size	strand	start	end	size
TgTARE1	2321755	2319690	-2065	reverse
Frag A	2319689	2317648	-2041		2294361	2295248	887	forward	2301985	2303803	1818
TgTARE2	2317647	2317077	-570
Frag B	2317076	2305391	-11685		TGME49_098960
TgTARE3	2305390	2304046	-1344
Frag C	2304045	2291623	-12422
TASL_III-b	2291623	2321755	30133
chr IV
TgTASL_IV
region	chr location		size	strand	TSF = TSF12				TgIRE
	start	end			start	end	size	strand	start	end	size
TgTARE1	2179605	2182257	2652	Forward
Frag A	2182258	2183594	1336		2200144	2206034	5890	reverse	2198939	2199177	238
TgTARE2	2183595	2184932	1337						2199181	2199593	412
Frag B	2184933	2196204	11271		TGME49_100990
TgTARE3	2196205	2198876	2671
Frag C	2198877	2207233	8356
TASL_IV	2179605	2207233	27628
chr V
TgTASL_V
region	chr location		size	strand	TSF = TSF8				TgIRE
	start	end			start	end	size	strand	start	end	size
TgTARE1	100060	103846	3786	Forward
Frag A	103847	106423	2576		127190	128005	815	reverse	120592	120858	266
TgTARE2	106424	106931	507						120923	121349	426
Frag B	106932	118641	11709		TGME49_020080
TgTARE3	118642	120377	1735
Frag C	120378	130829	10451
TASL_V	100060	130829	30769
chr IX
TgTASL_IX
region	chr location		size	strand	TSF = TSF4				TgIRE
	start	end			start	end	size	strand	start	end	size
TgTARE1	94753	93713	-1040	reverse
Frag A	93712	91660	-2052		68589	70874	2285	forward	76017	77867	1850
TgTARE2	91659	91295	-364
Frag B	91294	79710	-11584		TGME49_098960
TgTARE3	79709	78081	-1628
Frag C	78080	67422	-10658
TASL_IX	67422	94753	27331
chr X
TgTASL_X-a
region	chr location		size	strand	TSF = TSF6				TgIRE
	start	end			start	end	size	strand	start	end	size
TgTARE1	2008	2849	841	Forward
Frag A	2850	4801	1951		23584	28359	4775	reverse	18886	20699	1813
TgTARE2	4802	5109	307
Frag B	5110	16496	11386		TGME49_000590
TgTARE3	16497	18724	2227
Frag C	18725	28944	10219
TASL_X-a	2008	28944	26936
TgTASL_X-b
region	chr location		size	strand	TSF = TSF10				TgIRE
	start	end			start	end	size	strand	start	end	size
TgTARE1	65038	65770	732	Forward
Frag A	65771	67135	1364		82767	88166	5399	reverse	79363	81111	1748
TgTARE2	67136	67710	574
Frag B	67711	78907	11196		TGME49_028780
TgTARE3	78908	79142	234
Frag C	79143	90348	11205
TASL_X-b	65038	90348	25310
chr XI
TgTASL_XI
region	chr location		size	strand	TSF = TSF3				TgIRE
	start	end			start	end	size	strand	start	end	size
TgTARE1	634	1614	980	Forward
Frag A	1615	3807	2192		24397	25633	1236	reverse	16424	18288	1864
TgTARE2	3808	4100	292
Frag B	4101	15581	11480		TGME49_107260
TgTARE3	15582	16210	628
Frag C	16211	27485	11274
TASL_XI	634	27485	26851
chr XII
TgTASL_XII
region	chr location		size	strand	TSF				TgIRE
	start	end			start	end	size	strand	start	end	size
TgTARE1	24	3784	3760	Forward
Frag A/B	3784	11227	7443		x	x	x	x	11803	13717	1914
TgTARE2	x	x	x
TgTARE3	11327	12094	767						AN: AF177728.1
Frag B	12094	15422	3328
	15522	18009	2487
TASL_XII	24	18009	17985

## Sheet: B
B. TgTARE-Ls with values in each parameter was detected using Tandem Repeat Finder, otherwise was detected using Dotter.
TAS	crhomosome location	Name	Indices	Size	Copy #	Consensus size	% Matches	% Indels	Score	A	C	G	T	Entropy
TgTARE1
Ia	TGME49_chrIa (1..1102)	TgTARE-L1_Ia	1-1102	682	1.6
II	TGME49_chrII (2239219..2260968)	TgTARE-L1_II-1	1--10208	333	30.5	334	82	6	10304	25	33	23	17	1.96
		TgTARE-L1_II-2	10251--14633	327	13.4	327	92	1	6685	27	33	23	16	1.96
		TgTARE-L1_II-3	14735--18013	327	10	327	86	5	4185	27	33	22	17	1.96
		TgTARE-L1_II-4	18015--21196	327	9.7	327	89	2	4542	27	33	22	17	1.96
IIIa	TGME49_chrIII (2468401..2471000)	TgTARE-L1_IIIa	5--2597	724	3.6	722	93	2	4277	21	37	21	19	1.94
IIIb	TGME49_chrIII (2319690..2321755)	TgTARE-L1_IIIb	6--2039	626	3.2	626	93	3	3320	22	33	24	19	1.97
IV	TGME49_chrIV (2179605..2182257)	TgTARE-L1_IV	54--2637	661	3.9	661	97	0	4807	26	34	19	19	1.96
V	TGME49_chrV (100060..103846)	TgTARE-L1_V	933--3765	686	4.1	686	95	0	5089	25	34	21	18	1.96
IX	TGME49_chrIX (93713..94753)	TgTARE-L1_IX	1-1040	679	1.5
Xa	TGME49_chrX (2008..2849)	TgTARE-L1_Xa	1--2846	370	7.7	368	95	1	4935	22	34	22	20	1.97
Xb	TGME49_chrX (65038..65770)	TgTARE-L1_Xb	1-723	723	1
XI	TGME49_chrXI (634..1614)	TgTARE-L1_XI	1-980	679	1.4
XII	TGME49_chrXII (24..3784)	TgTARE-L1_XII	2339--3746	689	2	690	92	1	2331	23	33	24	18	1.96
TgTARE2
Ia			Ns
II			not present
IIIa	TGME49_chrIII (2465521..2466267)	TgTARE-L2_IIIa	27--747	248	2.9	248	96	0	1327	26	26	23	23	2
IIIb	TGME49_chrIII (2317077..2317647)	TgTARE-L2_IIIb	17--495	246	1.9	246	98	0	931	26	28	22	22	1.99
IV	TGME49_chrIV (2183595..2184932)	TgTARE-L2_IV	151--1106	255	3.7	255	87	2	1391	29	23	24	21	1.99
V	TGME49_chrV (106424..106931)	TgTARE-L2_V	1-507	253	2
IX	TGME49_chrIX (91295..91659)	TgTARE-L2_IX	1-285	284	1
Xa	TGME49_chrX (67136..67710)	TgTARE-L2_Xa	1-574	238	2
Xb	TGME49_chrX (4802..5109)	TgTARE-L2_Xb	1-307	306	1
XI	TGME49_chrXI (3808..4100)	TgTARE-L2_XI	1-293	292	1
XII			not present
TgTARE3
Ia	TGME49_rIa (2905..3340)	TgTARE-L3_Ia	1-436	435	1
II	TGME49_chrII (2227732..2228332)	TgTARE-L3_II	1-600	~300	2
IIIa			Ns
IIIb	TGME49_chrIII (2304046..2305390)	TgTARE-L3_IIIb	841--2055	238	5.1	238	97	0	2241	23	37	17	22	1.94
IV	TGME49_chrIV (2196205..2198876)	TgTARE-L3_IV	1-2671	~276	10
V	TGME49_chrV (118642..120377)	TgTARE-L3_V	836--2076	272	4.6	273	96	0	2269	23	40	15	21	1.9
IX	TGME49_chrIX (78081..79709)	TgTARE-L3_IX	833--2082	248	5	248	95	0	2230	23	17	34	24	1.96
Xa	TGME49_chrX (16497..18724)	TgTARE-L3_Xa	805--2034	239	5.1	239	99	0	2401	23	36	17	21	1.94
Xb	TGME49_chrX (78908..79142)	TgTARE-L3_Xb	1-234	233	1
XI	TGME49_chrXI (15582..16210)	TgTARE-L3_XI	1-628	~240	2.5
XII	TGME49_chrXII (11227..11602)	TgTARE-L3_XII	1-283	283	1

## Sheet: C
C. List of TSF retrieved from database, expression evidences at www.toxodb.org and sequence analysis
TSF	TASL	Gene ID			Length (aa)	TM #domains	TM position	Expression*
		Me49	GT1	VEG
1	III-a	TGME49_121170	TGGT1_023130	TGVEG_102230	252	1	195-217	I>III>II, Bz>Tz, extr>intr
2	ND	TGME49_000700	ND	ND	136	1	33-55	ND
3	XI	TGMe49_107260	TGGT1_055050	TGVEG_050680	153	1	32-51	Tz=Bz>Sz
4	IX	TGME49_000130	TGGT1_061620	TGVEG_042670	238	2	35-54, 181-200	N/D
5	III-b	TGME49_098960	ND	TGVEG_105300	295	1	52-74	Bz>Tz
6	X-a	TGME49_000590	TGGT1_100160	TGVEG_008120	201	2	36-54, 148-170	ND
7	ND	TGME49_092710	TGGT1_105860	TGVEG_104840	225	2	35-54, 137-159	ND
8	V	TGME49_020080	TGGT1_014580	TGVEG_087430	271	1	53-72	Bz=Sz>Tz
9	Ia	TGME49_092810	TGGT1_073150	TGVEG_014990	225	2	35-54, 137-159	Bz>Tz
10	X-b	TGME49_028780	TGGT1_084360	TGVEG_069440	298	2	55-74, 212-234	Cell cycle, Sz=Bz**>Tz, extr>intr
11	II	TGME49_098060	TGGT1_096050	TGVEG_054820	156	1	77-99	ND
12	IV	TGME49_100990	TGGT1_059510	TGVEG_042350	366	2	56-75, 237-259	II>III>I, Cell cycle, Bz>Tz
ND: not detected
TM: transmembrane domain (or hydrophobic region)
Tz: tachzyoite, Bz: bradzoite, Sz:sporozoite
I, II, III: type I (e.g. Gt1), II (e.g. Me49) and III (e.g. VEG) strain
Extr: extracellular, Intr: intracellular
*Expression: summary of the analysis performed on the basis of different microarray analysis stated at www.toxodb.org
**in vivo

## Sheet: D
D. Putative NcTASL
chr	DNA fragment
FR823388 (chr VIIa)	1 – 37467
FR823389 (chr VIIb)	1 – 29005
FR823385 (chr IX)	5482493 – 5490906
FR823390 (chr VIII)	6636000 – 6659000
FR823382 (chr II)	2160000 – 2170133
CADU01000310	47738 – 97738
CADU01000311	1 – 47662

## Sheet: E
E. Contigs or scaffolds similar to TgTASL
	ME49	GT1	VEG
Complete TgTAS-like*	1	2	0
TgTARE1	14	56	134
Frag A/B	3	6	5
TgTARE3	0	0	1
Frag C	1	1	6
* Contigs or scaffolds different from the ones mentioned in Table1, containing a complete TgTAS. TgME49: DS984784. TgGT1: scf_1107001000854, scf_1107000999314

## Sheet: F
F. Comparison of TgTASL between ToxoDB versions 7.3 and 9.0
ToxoDBv7.3					ToxoDBv9.0					ToxoDBv9.0 vs 7.3 Comparison *
ID	chr	strand	coordinates: start - end (size)	distance from chr end (%)	ID	chr	strand	coordinates: start - end (size)	distance from chr end (%)
TASL_Ia	Ia	+	1 – 15692 (15691)	0	TASL_Ia	Ia	+	2705-16946 (14241)	0.145382	TgTARE1 is missing
TASL_II	II	-	2217257 – 2260968 (43711)	1.83494	TASL_II	II	-	2235810-2281671 (45861)	2.78484
TASL_III-a	III	-	2446355 – 2471000 (24645)	0.01396	TASL_III-a	III	-	2451670-2480563 (28893)	2.06517
TASL_III-b	III	-	2291623 – 2321755 (30132)	6.05298	TASL_III-b	III	-	2296431-2326978 (30547)	8.12884
TASL_IV	IV	+	2179605 – 2207233 (27628)	14.9699	TASL_IV	IV	+	2228018-2256313 (28295)	16.0162
TASL_V	V	+	100060 – 130829 (30769)	3.16967	TASL_V	V	+	59751-115485 (55734)	1.79326	larger TgTARE1
TASL_VI*	DS984876		1 – 2528 (2527)	0	TASL_VI	VI	-	3624000-3633026 (9026)	0.3827	starts at the end of Fragment B
	DS984831		1 – 6928 (6927)	0
	DS984825		1 – 7727 (7726)	0
TASL_IX	IX	-	74193 – 94753 (20560)	1.1591	§newTASL_XII	XII	-	7032325-7060335 (28010)	0.48056
TASL_X-a	X	+	2008 – 28943 (26935)	0.0270519	TASL_X-a	X	+	45307-76885 (31578)	0.605194	larger TgTARE1
TASL_X-b	X	+	65038 – 90348 (25310)	0.876619	TASL_X-b	X	+	116682-141992 (25310)	1.55862
TASL_XI	XI	+	634 – 27485 (26851)	0.00955948	TASL_XI	XI	+	1794-28645 (26851)	0.0270704	larger TgTARE1
TASL_XII	XII	+	24 – 16153 (16129)	0.000333606	TASL_XII	XII	+	6120-39959 (33839)	0.0862508	larger TgTARE1
					newTASL_II	II	+	1-14201 (14200)	0	starts at TgTARE3
					newTASL_X	X	+	1-15139 (15138)	0	missing fragment from B to C
* The comments describe the observations in ToxoDBv8.3 when it is compared with ToxoDBv7.3
§ ToxoDBv7.3-TASL_IX is located at the end of chromosome XII in ToxoDBv8.3, so it is renamed newTASL_XII

## Sheet: G
G. Primers used to amplify the TgTASL
qPCR primers
Name	Sequence	Target
TASL_II F	TGGCTCAAGACAAGGTAGTCGTAG	TGME49_chrII: 2239210..2239311
TASL_II R	AGAGACAAAGGGTGGTGGATGC
TASL_V F	TCGTCCTCTCTCACTTTCTGTTCC	TGME49_chrV: 104243..104333
TASL_V R	TCGCTGTGTCGCCTGCTG
TASL_XII F	ACCTTCTCTATTCCGCTCCTACC	TGME49_chrXII: 4292..4432
TASL_XII R	CGTTTCGGGAGGGTGTCAATG

## Sheet: H
H. Table of compositional bias contribution per trinucleotide
Trinuc	Freq. %	PC1	% Bias PC1	PC2	% Bias PC2
CTC	2.3	-1.67	6.9	0.04	0
GAG	2.3	-1.68	6.9	0.05	0
AGA	2.5	-1.56	6.3	0.54	1.9
TCT	2.5	-1.56	6.3	0.53	1.9
CGC	2	-1.38	4	-0.52	1.5
GCG	2	-1.38	4	-0.5	1.4
TAA	0.6	2.51	3.7	0.35	0.2
TTA	0.6	2.5	3.6	0.38	0.2
AAT	0.9	1.88	3.5	0.32	0.3
ATT	0.9	1.87	3.5	0.37	0.3
CTA	0.6	2.01	2.7	0.11	0
TAG	0.6	2.02	2.7	0.08	0
TGA	1.4	1.29	2.4	-0.06	0
GTA	0.9	1.57	2.3	0.55	0.7
TAC	0.9	1.57	2.3	0.55	0.7
TCA	1.4	1.27	2.3	-0.08	0
CAA	1.5	1.1	1.9	0.01	0
TTG	1.5	1.11	1.9	0.02	0
CAC	1.7	1.03	1.8	-0.22	0.2
GTG	1.7	1.01	1.8	-0.18	0.1
CAT	1.3	1.1	1.7	0.51	0.9
ATG	1.3	1.09	1.6	0.51	0.9
CGA	1.9	-0.87	1.5	-0.19	0.2
TCG	1.9	-0.87	1.5	-0.19	0.2
ATC	1.1	1.14	1.5	0.1	0
GAT	1.1	1.13	1.4	0.12	0
CCA	1.3	0.96	1.3	-0.55	1.1
TGG	1.3	0.96	1.3	-0.54	1.1
GGT	1.1	1	1.2	-0.5	0.8
ACC	1.1	1	1.2	-0.49	0.7
TTC	2.4	-0.63	1	0.3	0.6
GAA	2.4	-0.62	1	0.29	0.5
CCT	1.7	-0.74	1	-0.28	0.3
ACT	1.2	0.87	1	-0.06	0
AAG	1.9	-0.67	0.9	0.24	0.3
AGG	1.7	-0.74	0.9	-0.27	0.3
CTT	1.9	-0.67	0.9	0.23	0.3
AGT	1.2	0.84	0.9	-0.07	0
GGA	1.8	-0.65	0.8	-0.21	0.2
TCC	1.8	-0.65	0.8	-0.21	0.2
AAC	1.5	0.7	0.8	0.08	0
GTT	1.5	0.69	0.8	0.1	0
TGT	1.8	0.6	0.7	0.41	0.9
ACA	1.8	0.62	0.7	0.4	0.8
TAT	1.1	-0.68	0.5	2.88	25
ATA	1.1	-0.68	0.5	2.86	24.6
GTC	1.8	-0.45	0.4	-0.26	0.3
GAC	1.8	-0.43	0.3	-0.24	0.3
GGC	1.5	-0.31	0.2	-0.99	4.1
CCG	1.5	-0.38	0.2	-0.87	3
CGG	1.5	-0.39	0.2	-0.87	3
GCA	1.9	0.32	0.2	-0.05	0
TGC	1.9	0.31	0.2	-0.05	0
GCC	1.5	-0.29	0.1	-1.01	4.2
CCC	1.2	-0.1	0	-1.03	3.5
GGG	1.2	-0.09	0	-1.02	3.4
TTT	2.1	-0.01	0	0.74	3.2
AAA	2.1	0.03	0	0.69	2.8
AGC	1.6	0.11	0	-0.43	0.8
GCT	1.6	0.09	0	-0.44	0.8
CAG	2.1	0.02	0	-0.26	0.4
CTG	2.1	0.02	0	-0.26	0.4
ACG	1.6	0.03	0	-0.17	0.1
CGT	1.6	0.04	0	-0.13	0.1
References:
Freq %: Average frequencies of trinucleotides in the genomic fragments (percentage)
PC1: Principal Coordinate 1 (x-axis in Fig. 4)
% Bias PC1: contribution of the trinucleotide to the bias (inertia) explained by PC1 [percentage]
PC2: Principal Coordinate 2 (y-axis in Fig. 4)
% Bias PC2: Contribution of the trinucleotide to the bias (inertia) explained by PC2 [percentage]
Highlighted rows correspond to STOP codons and their reverse complements
